# Supplementary material for: Mitochondrial DNA editing in mice with DddA-TALE fusion deaminases
Source: Nat Commun. 2021 Feb 19;12:1190. doi: 10.1038/s41467-021-21464-1 (PMC7895935; doi:10.1038/s41467-021-21464-1)
Supplement: Supplementary file 4 — Source Data [file 41467_2021_21464_MOESM4_ESM.xlsx]

## Sheet: Figure 2a
C10 mutation					C13 mutation
	n=1	n=2	n=3			n=1	n=2	n=3
Mock	0.02	0	0.01		Mock	0.0390235	0.0208928	0.018851
Left-G1333-N + Right-G1333-C	4.49	5.07	4.77		Left-G1333-N + Right-G1333-C	0.372124	0.483589	0.364085
Left-G1333-C + Right-G1333-N	7.67	7.35	7.21		Left-G1333-C + Right-G1333-N	0.899777	1.02949	0.763458
Left-G1397-N + Right-G1397-C	20.48	18.62	18.09		Left-G1397-N + Right-G1397-C	1.9879	1.92658	1.64816
Left-G1397-C + Right-G1397-N	16.46	18.1	17.97		Left-G1397-C + Right-G1397-N	0.886065	0.916418	0.899221

## Sheet: Figure 2b
	C10	C13
sibla-1	19.93	5.15
sibla-2	19.77	3.78
sibla-3	2.16	0.63
sibla-4	3.33	0.79
sibla-5	25.15	5.77
sibla-6	19.71	3.77
sibla-7	18.08	3.18
sibla-8	12.68	1.97
sibla-9	14.71	3.59
Buffer-injected	0	0

## Sheet: Figure 2d
	C10				C13
	n=1	n=2	n=3		n=1	n=2	n=3
feces	18.57	17.85	17.09		6.81	7.46	6.77
blood	21.46	22.25	22.74		7.46	7.21	7.45
hair folicle	22.56	24.55	24.66		6.28	6.17	5.84
ear	23.15	23.83	23.62		6.84	7.09	7.62
tail	22.42	23.22	23.31		7.52	7.79	7.63
toe	19.19	21.06	20.93		7.47	7.42	7.38

## Sheet: Figure 3b
	C10				C13
	n=1	n=2	n=3		n=1	n=2	n=3
toe	25.78	25.55	26.86		4.84	5.46	5.01
eye	26.86	26.71	26.47		5.49	4.72	5.52
brain	25.69	25.83	25.74		5.23	5.03	5.16
liver	24.92	27.02	25.6		4.48	4	4.23
lung	27.01	26.93	26.87		4.62	4.8	5.68
heart	25.15	25.93	25.96		5.56	5.19	5.07
intestine	26.82	26.4	27.48		4.9	4.92	4.66
spleen	27.06	27.12	27.13		4.69	4.71	5.26
tail	25.85	25.12	26.21		5.66	6.41	5.87
ear	26.05	26.73	25.67		4.55	4.47	4.89
skin	24.1	25.33	25.61		5.95	5.08	5.38

## Sheet: Figure 4b
C6 mutation
	n=1	n=2	n=3
Mock	0.0239573	0.0273144	0.021534
Left-G1333-N + Right-G1333-C	5.32549	6.09129	4.74371
Left-G1333-C + Right-G1333-N	0.771626	0.568202	0.609374
Left-G1397-N + Right-G1397-C	5.99007	5.34916	6.3911
Left-G1397-C + Right-G1397-N	7.10488	6.33961	5.71275

## Sheet: Figure 4c
	C6
ptbla-1	0.45
ptbla-2	22.7
ptbla-3	9.72
ptbla-4	0.25
ptbla-5	11.08
ptbla-6	15.6
ptbla-7	7.04
ptbla-8	16.6
ptbla-9	13.1
ptbla-10	5.6
ptbla-11	20.9
Buffer-injected	0

## Sheet: Figure 5b
C9 mutation					C14 mutation
	n=1	n=2	n=3			n=1	n=2	n=3
Mock	0.0309656	0.0290966	0.0238774		Mock	0.0139845	0.0130433	0.00955095
Left-G1333-N + Right-G1333-C	5.82485	4.90225	6.4956		Left-G1333-N + Right-G1333-C	1.89376	1.59757	2.16769
Left-G1333-C + Right-G1333-N	0.899932	0.271684	0.430111		Left-G1333-C + Right-G1333-N	0.39321	0.299436	0.450008
Left-G1397-N + Right-G1397-C	2.48428	1.85458	3.297		Left-G1397-N + Right-G1397-C	0.439971	0.283056	0.58441
Left-G1397-C + Right-G1397-N	0.775004	0.809866	0.93051		Left-G1397-C + Right-G1397-N	0.112153	0.105835	0.154869

## Sheet: Figure 5c
	C9	C14
stbla-1	0.552392	0.233485
stbla-2	32.1287	12.2
stbla-3	14.5972	7.5
stbla-4	29.1	11.6
stbla-5	5.36864	2.7
stbla-6	0.11257	0.10788
stbla-7	0.6	0.285987
stbla-8	20.8066	10.4
stbla-9	8.52867	2.8
stbla-10	19.1121	12.9
stbla-11	0.2	0
stbla-12	26.8	22.8
stbla-13	0.1	0
stbla-14	0.1	0
stbla-15	0.1	0
stbla-16	13.2	5.8
stbla-17	0.3	0.1
stbla-18	0.1	0
stbla-19	0.1	0
Buffer-injected	0	0

## Sheet: Figure 5e
stpup-11
stpup-12
